# Supplementary material for: Red cell distribution width and associated factors among hypertensive patients attending Arba Minch General Hospital, Southern Ethiopia: A comparative cross-sectional study
Source: PLoS One. 2025 Nov 13;20(11):e0336409. doi: 10.1371/journal.pone.0336409 (PMC12614529; doi:10.1371/journal.pone.0336409)
Supplement: S2 File — SPSS data sheet. (CSV) [file pone.0336409.s002.csv]

Group of participants	Age(in years)__________	age catagory	newagecatagory	newestage	sex of participants	Marital status	Educational status	Residence	Occupation	Monthly income(in birr)	monthlyincome catagory	Income cata	update monthly	Do you smoke?	How many years ago did you start smoking?	How many times do you smoke?	On average, how many times do you smoke each day?	Do you drink any alcohol such as beer, Tella, Bordie, Tej, Arake, wine?	How many times do you drink alcohol?	Did you chew chat?	When did you start chewing chat?(in months)	Do you use fruit and vegetables?	How often do you use fruit and vegetables per week?	Are you taking any vitamin or nutritional supplements?	Specify	Do you use meat or dairy products?	How often do you use meat and dairy products?	Do you add salt to your food?	How often do you add salt to your food?	use of medications	How long HTN?(in months)	Duration of HTN	Do you have family history of hypertension?	Have you ever seen a traditional healer for treatment of hypertension or other diseases?	Are you currently seeing a traditional healer for treatment of hypertension or other diseases?	Are you currently using drugs for blood pressure control?	Weight(kg)	Height(cm)	BMI(kg/m2)	BMI catagory	BMI classification	waist circumference(cm)	Hip circumference(cm)	Waist-to-hip ratio	SBP(mmHg)	DBP(mmHg)	Status of BP	stagesof HTN	Red cell distribution width(%)
1	28	1	2	1	1.	2. Married	3. Secondary	2. Urban	2. Merchant	1500	1	2	2	1. Yes	1	2. Frequently		1. Yes	1. Daily	2. No		1. Yes	3. 4-7 days/week	1. Yes	Iron	1. Yes	2. Frequently	1. Yes	1. Daily	2	12	2	1. Yes	1. Yes	2. No	1. Yes	74	62	28	2	2	85	95	0.8899999856948853	143	96	1	1	15.199999809265137
1	58	2	5	3	1.	2. Married	1. No education	1. Rural	4. Others	250	1	1	1	1. Yes	2	1. Daily	3	1. Yes	2. Frequently	1. Yes	5	1. Yes	2. 1-3 days/week	2. No		2. No		2. No		2	9	1	1. Yes	1. Yes	1. Yes	1. Yes	72	160	28	2	2	89	90	0.9900000095367432	140	76	2	1	15.699999809265137
1	28	1	2	1	2.	2. Married	1. No education	1. Rural	4. Others	2000	1	2	2	1. Yes	1	1. Daily	2	2. No		1. Yes	4	2. No		2. No		2. No		1. Yes	2. Frequently	2	2	1	1. Yes	1. Yes	2. No	1. Yes	70	160	27	2	2	80	97	0.8199999928474426	146	98	1	1	16.700000762939453
1	55	2	4	2	2.	4. Widowed	2. Primary	2. Urban	4. Others	5000	1	2	3	1. Yes	2	1. Daily	5	2. No		1. Yes	3	1. Yes	2. 1-3 days/week	2. No		2. No		2. No		2	4	1	1. Yes	2. No	2. No	1. Yes	70	167	25	1	2	85	90	0.8999999761581421	145	93	1	1	13.199999809265137
1	24	1	1	1	1.	1. Single	3. Secondary	2. Urban	4. Others	500	1	1	1	2. No				2. No		2. No		1. Yes	2. 1-3 days/week	2. No		1. Yes	2. Frequently	1. Yes	1. Daily	1	1	1	2. No	2. No	2. No	2. No	72	166	26	2	2	87	96	0.9100000262260437	142	96	1	1	16.299999237060547
1	50	2	4	2	1.	3. Divorced	2. Primary	1. Rural	1. Farmer	300	1	1	1	2. No				2. No		2. No		2. No		2. No		2. No		2. No		2	5	1	1. Yes	1. Yes	2. No	1. Yes	78	165	28.700000762939453	2	2	88	99	0.8899999856948853	140	90	1	1	13.699999809265137
1	60	2	5	3	2.	2. Married	4. College/university and above	2. Urban	4. Others	9000	2	2	3	2. No				1. Yes	3. Rarely	2. No		1. Yes	3. 4-7 days/week	2. No		1. Yes	2. Frequently	2. No		2	15	2	1. Yes	2. No	2. No	1. Yes	79	168	27.899999618530273	2	2	86	92	0.8999999761581421	165	103	1	2	15
1	54	2	4	2	1.	2. Married	4. College/university and above	2. Urban	3. Government employee	9500	2	2	3	2. No				2. No		2. No		1. Yes	2. 1-3 days/week	2. No		2. No		2. No		1	18	2	2. No	2. No	2. No	1. Yes	79	175	25.799999237060547	2	2	97	95	1.0199999809265137	142	88	1	1	12
1	60	2	5	3	1.	4. Widowed	1. No education	1. Rural	1. Farmer	1000	1	1	1	2. No				1. Yes	1. Daily	2. No		1. Yes	1. Not at all	2. No		2. No		2. No		2	28	2	1. Yes	2. No	2. No	1. Yes	80	165	29.399999618530273	2	2	94	98	0.9599999785423279	145	95	1	1	15
1	58	1	5	1	2.	1. Single	4. College/university and above	2. Urban	3. Government employee	9100	2	2	3	2. No				2. No		2. No		1. Yes	2. 1-3 days/week	2. No		2. No		2. No		2	3	1	1. Yes	2. No	2. No	1. Yes	73	170	25.299999237060547	2	2	80	98	0.8199999928474426	139	91	1	1	14
1	43	2	3	2	1.	2. Married	4. College/university and above	2. Urban	3. Government employee	2500	2	2	2	1. Yes	6	1. Daily	2	1. Yes	2. Frequently	1. Yes	7	2. No		2. No		1. Yes	2. Frequently	1. Yes	1. Daily	2	0	1	2. No	2. No	2. No	1. Yes	80	180	25	1	2	95	94	1.0099999904632568	176	105	1	2	15
1	55	2	4	2	1.	2. Married	3. Secondary	2. Urban	4. Others	10000	2	2	3	2. No				2. No		2. No		2. No		2. No		2. No		2. No		2	40	2	1. Yes	2. No	2. No	1. Yes	79	170	27.299999237060547	2	2	94	102	0.9200000166893005	140	89	2	1	15
1	59	2	5	3	1.	4. Widowed	2. Primary	2. Urban	4. Others	1000	1	1	1	2. No				1. Yes	3. Rarely	1. Yes	20	2. No		2. No		2. No		1. Yes	2. Frequently	2	29	2	1. Yes	2. No	2. No	1. Yes	79	168	28	2	2	94	96	0.9700000286102295	160	100	1	2	16.200000762939453
1	30	1	2	1	2.	1. Single	4. College/university and above	2. Urban	3. Government employee	7071	2	2	3	1. Yes	3	2. Frequently	3	2. No		1. Yes	3	2. No		2. No		1. Yes	1. Daily	2. No		1	1	1	1. Yes	2. No	1. Yes	1. Yes	75	160	29.299999237060547	2	2	79	97	0.8100000023841858	160	89	1	2	17.799999237060547
1	40	2	3	2	1.	3. Divorced	3. Secondary	1. Rural	1. Farmer	300	1	1	1	2. No				1. Yes	1. Daily	2. No		2. No		2. No		2. No		1. Yes	1. Daily	2	30	2	2. No	1. Yes	2. No	1. Yes	69	165	25.299999237060547	2	2	88	98	0.8899999856948853	170	92	1	2	16.5
1	59	1	5	1	2.	2. Married	4. College/university and above	2. Urban	4. Others	10000	2	2	3	2. No				2. No		2. No		1. Yes	3. 4-7 days/week	2. No		2. No		2. No		1	40	2	1. Yes	2. No	1. Yes	1. Yes	79	170	27	2	2	80	99	0.8100000023841858	140	85	2	1	14
1	60	2	5	3	1.	4. Widowed	1. No education	1. Rural	1. Farmer	1000	1	1	1	2. No				1. Yes	3. Rarely	2. No		1. Yes	3. 4-7 days/week	2. No		2. No		2. No		2	24	2	2. No	1. Yes	2. No	1. Yes	68	170	24	1	1	94	105	0.8899999856948853	139	94	2	1	15.399999618530273
1	35	1	2	2	2.	2. Married	2. Primary	1. Rural	2. Merchant	20000	2	2	3	1. Yes	3	2. Frequently	2	2. No		1. Yes	10	2. No		1. Yes	Vitamin b	1. Yes	2. Frequently	1. Yes	1. Daily	2	5	1	1. Yes	2. No	2. No	1. Yes	68	165	25	1	2	80	98	0.8199999928474426	169	99	1	2	17
1	40	2	3	2	2.	2. Married	4. College/university and above	2. Urban	4. Others	13000	2	2	3	2. No				2. No		2. No		1. Yes	2. 1-3 days/week	2. No		2. No		2. No		1	9	1	2. No	2. No	2. No	1. Yes	65	169	23	1	1	80	99	0.8100000023841858	130	89	2	1	14
1	26	1	1	1	2.	2. Married	3. Secondary	2. Urban	2. Merchant	2000	2	2	2	1. Yes	1	1. Daily	3	2. No		1. Yes	9	1. Yes	3. 4-7 days/week	2. No		2. No		1. Yes	2. Frequently	2	6	1	1. Yes	2. No	2. No	1. Yes	79	160	30.899999618530273	2	3	78	97	0.800000011920929	143	98	1	1	18.299999237060547
1	20	1	1	1	1.	1. Single	3. Secondary	2. Urban	4. Others	500	1	1	1	2. No				2. No		2. No		1. Yes	2. 1-3 days/week	2. No		2. No		2. No		2	3	1	1. Yes	2. No	2. No	1. Yes	61	164	23	1	1	82	94	0.8700000047683716	123	80	2	1	14.300000190734863
1	39	2	3	2	1.	2. Married	1. No education	1. Rural	1. Farmer	2500	1	1	2	2. No				1. Yes	2. Frequently	2. No		1. Yes	1. Not at all	1. Yes	Vitb	1. Yes	3. Rarely	2. No		2	7	1	1. Yes	1. Yes	2. No	1. Yes	68	172	22.899999618530273	1	1	75	100	0.75	162	103	1	2	16.200000762939453
1	32	1	2	1	2.	3. Divorced	1. No education	1. Rural	1. Farmer	300	1	1	1	2. No				2. No		2. No		1. Yes	2. 1-3 days/week	2. No		2. No		2. No		1	22	2	2. No	2. No	2. No	1. Yes	76	160	29.700000762939453	2	2	78	102	0.7599999904632568	140	92	2	1	15.300000190734863
1	52	2	4	2	1.	2. Married	4. College/university and above	2. Urban	3. Government employee	10000	2	2	3	1. Yes	3	1. Daily	4	1. Yes	1. Daily	1. Yes	24	1. Yes	1. Not at all	2. No		1. Yes	2. Frequently	1. Yes	2. Frequently	2	36	2	2. No	2. No	2. No	1. Yes	75	168	27	2	2	92	94	0.9800000190734863	148	93	1	1	16
1	46	2	3	2	2.	4. Widowed	1. No education	1. Rural	1. Farmer	600	1	1	1	2. No				2. No		2. No		1. Yes	3. 4-7 days/week	2. No		2. No		1. Yes	1. Daily	2	28	2	1. Yes	1. Yes	2. No	1. Yes	75	159	29.700000762939453	2	2	79	97	0.8100000023841858	142	95	1	1	13.800000190734863
1	29	1	2	1	1.	2. Married	4. College/university and above	2. Urban	3. Government employee	7071	2	2	3	2. No				1. Yes	3. Rarely	1. Yes	9	1. Yes	2. 1-3 days/week	2. No		1. Yes	2. Frequently	2. No		2	24	2	1. Yes	2. No	2. No	1. Yes	76	173	25.399999618530273	2	2	90	104	0.8600000143051147	140	89	2	1	15
1	27	1	1	1	2.	2. Married	4. College/university and above	2. Urban	3. Government employee	9056	2	2	3	2. No				2. No		2. No		1. Yes	3. 4-7 days/week	2. No		1. Yes	3. Rarely	2. No		2	8	1	2. No	2. No	2. No	1. Yes	58	162	22	1	1	77	98	0.7799999713897705	148	91	1	1	16.399999618530273
1	24	1	1	1	1.	1. Single	4. College/university and above	1. Rural	4. Others	700	1	1	1	2. No				2. No		2. No		1. Yes	2. 1-3 days/week	2. No		2. No		2. No		1	3	1	1. Yes	2. No	2. No	1. Yes	65	167	23	1	1	82	94	0.8299999833106995	140	86	2	1	12.5
1	44	2	3	2	1.	2. Married	1. No education	1. Rural	1. Farmer	1000	2	1	1	2. No				1. Yes	2. Frequently	2. No		1. Yes	3. 4-7 days/week	2. No		2. No		1. Yes	1. Daily	2	23	2	2. No	1. Yes	2. No	1. Yes	72	172	24	1	1	89	99	0.8899999856948853	143	88	1	1	14.800000190734863
1	35	1	2	2	2.	2. Married	2. Primary	2. Urban	2. Merchant	12000	2	2	3	2. No				2. No		2. No		1. Yes	2. 1-3 days/week	1. Yes	Iron	2. No		2. No		2	2	1	1. Yes	2. No	2. No	1. Yes	60	165	22	1	1	83	106	0.7799999713897705	140	88	2	1	14.899999618530273
1	23	1	1	1	2.	1. Single	3. Secondary	2. Urban	4. Others	500	1	1	1	1. Yes	2	1. Daily	4	2. No		2. No		1. Yes	2. 1-3 days/week	2. No		2. No		2. No		2	1	1	2. No	2. No	2. No	1. Yes	69	160	26.899999618530273	2	2	81	98	0.8199999928474426	161	100	1	2	14.5
1	48	2	4	2	2.	3. Divorced	4. College/university and above	2. Urban	3. Government employee	10000	2	2	3	1. Yes	1	2. Frequently		1. Yes	3. Rarely	1. Yes	12	1. Yes	2. 1-3 days/week	2. No		1. Yes	2. Frequently	1. Yes	1. Daily	2	90	2	1. Yes	2. No	2. No	1. Yes	80	170	28	2	2	86	106	0.8100000023841858	145	92	1	1	18.100000381469727
1	27	1	1	1	1.	1. Single	2. Primary	2. Urban	2. Merchant	20000	2	2	3	2. No				2. No		1. Yes	24	1. Yes	2. 1-3 days/week	2. No		2. No		2. No		1	36	2	2. No	2. No	2. No	1. Yes	74	171	25.299999237060547	2	2	78	94	0.8299999833106995	153	97	1	1	15.199999809265137
1	22	1	1	1	1.	1. Single	2. Primary	1. Rural	4. Others	2500	1	1	2	2. No				2. No		2. No		1. Yes	3. 4-7 days/week	2. No		2. No		1. Yes	1. Daily	2	3	1	1. Yes	1. Yes	2. No	1. Yes	61	172	21	1	1	84	95	0.8799999952316284	135	91	1	1	12
1	42	2	3	2	2.	4. Widowed	1. No education	1. Rural	1. Farmer	1000	1	1	1	2. No				1. Yes	2. Frequently	2. No		2. No		2. No		2. No		2. No		2	32	2	2. No	2. No	2. No	1. Yes	72	166	27	2	2	82	105	0.7699999809265137	143	88	1	1	16.100000381469727
1	56	2	4	3	1.	2. Married	4. College/university and above	2. Urban	3. Government employee	12000	2	2	3	1. Yes	5	1. Daily	3	2. No		1. Yes	36	1. Yes	2. 1-3 days/week	2. No		1. Yes	2. Frequently	1. Yes	3. Rarely	2	72	2	2. No	2. No	2. No	1. Yes	78	171	27	2	2	93	97	0.9599999785423279	162	103	1	2	18.100000381469727
1	34	1	2	1	2.	2. Married	4. College/university and above	2. Urban	3. Government employee	9500	2	2	3	2. No				2. No		1. Yes	24	1. Yes	3. 4-7 days/week	2. No		2. No		2. No		2	3	1	1. Yes	2. No	2. No	1. Yes	65	174	22	1	1	88	98	0.8899999856948853	138	90	2	1	13
1	26	1	1	1	1.	2. Married	1. No education	1. Rural	1. Farmer	2000	1	2	2	1. Yes	1	2. Frequently		1. Yes	2. Frequently	2. No		1. Yes	2. 1-3 days/week	2. No		2. No		1. Yes	1. Daily	2	2	1	1. Yes	2. No	1. Yes	1. Yes	74	167	27	2	2	80	95	0.8399999737739563	150	95	1	1	16
1	44	2	3	2	1.	2. Married	1. No education	1. Rural	1. Farmer	1000	1	1	1	2. No				2. No		2. No		1. Yes	3. 4-7 days/week	2. No		2. No		2. No		2	5	1	1. Yes	1. Yes	2. No	1. Yes	66	170	23	1	1	86	94	0.9100000262260437	145	77	1	1	12.600000381469727
1	55	2	4	2	2.	2. Married	3. Secondary	2. Urban	2. Merchant	25000	2	2	3	1. Yes	2	3. Rarely		2. No		1. Yes	4	1. Yes	2. 1-3 days/week	2. No		2. No		1. Yes	1. Daily	2	4	1	1. Yes	2. No	2. No	1. Yes	62	167	22	1	1	85	105	0.8100000023841858	163	101	1	2	17.200000762939453
1	21	1	1	1	1.	1. Single	3. Secondary	2. Urban	4. Others	500	1	1	1	1. Yes	1	1. Daily	3	2. No		1. Yes	8	1. Yes	2. 1-3 days/week	2. No		2. No		2. No		2	1	1	1. Yes	2. No	2. No	1. Yes	76	160	29.700000762939453	2	2	78	94	0.8299999833106995	147	90	1	1	17
1	41	2	3	2	2.	2. Married	2. Primary	1. Rural	2. Merchant	9000	2	2	3	2. No				1. Yes	1. Daily	2. No		1. Yes	2. 1-3 days/week	2. No		1. Yes	2. Frequently	1. Yes	1. Daily	2	4	1	1. Yes	2. No	2. No	1. Yes	74	162	28	2	2	72	99	0.7200000286102295	140	88	2	1	14.800000190734863
1	51	2	4	2	1.	2. Married	1. No education	1. Rural	1. Farmer	1000	1	1	1	2. No				1. Yes	1. Daily	1. Yes	12	2. No		2. No		2. No		2. No		2	24	2	1. Yes	1. Yes	2. No	1. Yes	80	164	29.700000762939453	2	2	91	97	0.9399999976158142	161	100	1	2	15.300000190734863
1	52	2	4	2	2.	2. Married	4. College/university and above	2. Urban	3. Government employee	12000	2	2	3	1. Yes	1	3. Rarely		2. No		2. No		1. Yes	2. 1-3 days/week	2. No		2. No		1. Yes	1. Daily	2	6	1	2. No	2. No	2. No	1. Yes	79	160	31	2	3	76	97	0.7799999713897705	137	87	2	1	13.899999618530273
1	29	1	2	1	1.	1. Single	2. Primary	2. Urban	4. Others	6000	1	2	3	1. Yes	3	1. Daily	3	1. Yes	3. Rarely	1. Yes	4	1. Yes	2. 1-3 days/week	2. No		2. No		2. No		2	6	1	1. Yes	2. No	2. No	1. Yes	70	167	25	1	2	79	95	0.8299999833106995	140	90	2	1	14.899999618530273
1	23	1	1	1	1.	1. Single	4. College/university and above	2. Urban	4. Others	1500	1	2	2	2. No				2. No		2. No		1. Yes	2. 1-3 days/week	2. No		2. No		1. Yes	1. Daily	2	2	1	1. Yes	2. No	2. No	1. Yes	70	165	26	2	2	75	96	0.7799999713897705	152	87	1	1	15.800000190734863
1	30	1	2	1	1.	1. Single	3. Secondary	2. Urban	2. Merchant	10000	2	2	3	2. No				1. Yes	2. Frequently	1. Yes	3	1. Yes	2. 1-3 days/week	2. No		1. Yes	2. Frequently	1. Yes	1. Daily	1	5	1	2. No	2. No	2. No	1. Yes	68	161	26	2	2	77	95	0.8100000023841858	142	96	1	1	17.600000381469727
1	35	1	2	2	1.	2. Married	1. No education	1. Rural	2. Merchant	20000	2	2	3	2. No				1. Yes	2. Frequently	2. No		1. Yes	3. 4-7 days/week	2. No		1. Yes	1. Daily	1. Yes	2. Frequently	2	4	1	1. Yes	1. Yes	2. No	1. Yes	82	172	28	2	2	95	100	0.949999988079071	165	105	1	2	16
1	41	2	3	2	2.	2. Married	1. No education	2. Urban	4. Others	900	1	1	1	2. No				2. No		2. No		1. Yes	2. 1-3 days/week	2. No		2. No		2. No		2	2	1	2. No	2. No	2. No	1. Yes	64	160	25	1	2	76	97	0.7799999713897705	131	69	2	1	11.800000190734863
1	52	2	4	2	1.	2. Married	1. No education	1. Rural	1. Farmer	1000	2	1	1	2. No				1. Yes	1. Daily	1. Yes	4	1. Yes	2. 1-3 days/week	2. No		1. Yes	3. Rarely	1. Yes	2. Frequently	2	9	1	1. Yes	1. Yes	2. No	1. Yes	69	175	23	1	1	80	98	0.8199999928474426	146	88	1	1	18.399999618530273
1	43	2	3	2	1.	2. Married	2. Primary	1. Rural	1. Farmer	1500	1	2	2	1. Yes	7	3. Rarely		1. Yes	2. Frequently	2. No		1. Yes	2. 1-3 days/week	2. No		2. No		2. No		2	8	1	1. Yes	2. No	2. No	1. Yes	67	163	25.200000762939453	2	2	82	95	0.8600000143051147	166	91	1	2	18.600000381469727
1	24	1	1	1	2.	1. Single	3. Secondary	2. Urban	2. Merchant	11000	2	2	3	2. No				2. No		2. No		1. Yes	3. 4-7 days/week	2. No		1. Yes	2. Frequently	1. Yes	2. Frequently	2	4	1	1. Yes	2. No	2. No	1. Yes	78	163	29	2	2	77	98	0.7900000214576721	140	89	2	1	14.899999618530273
1	46	2	3	2	1.	2. Married	1. No education	1. Rural	1. Farmer	1000	1	1	1	2. No				1. Yes	1. Daily	1. Yes	7	2. No		2. No		2. No		2. No		2	5	1	2. No	1. Yes	2. No	1. Yes	65	168	23	1	1	91	98	0.9300000071525574	148	86	1	1	15.899999618530273
1	26	1	1	1	1.	1. Single	4. College/university and above	2. Urban	3. Government employee	6193	1	2	3	2. No				2. No		2. No		1. Yes	2. 1-3 days/week	2. No		2. No		2. No		2	3	1	2. No	2. No	2. No	1. Yes	72	169	25.299999237060547	2	2	78	99	0.7900000214576721	140	86	2	1	12.5
1	48	2	4	2	1.	2. Married	4. College/university and above	1. Rural	3. Government employee	12000	2	2	3	2. No				2. No		2. No		1. Yes	2. 1-3 days/week	2. No		2. No		2. No		1	16	2	2. No	2. No	2. No	1. Yes	69	166	25	1	2	81	94	0.8600000143051147	138	90	2	1	14.300000190734863
1	32	1	2	1	2.	2. Married	1. No education	1. Rural	1. Farmer	1000	1	1	1	2. No				1. Yes	1. Daily	2. No		1. Yes	2. 1-3 days/week	2. No		2. No		1. Yes	1. Daily	2	3	1	1. Yes	2. No	2. No	1. Yes	67	167	24	1	1	75	99	0.7599999904632568	149	97	1	1	16
1	33	1	2	1	1.	2. Married	3. Secondary	2. Urban	4. Others	6000	1	2	3	2. No				2. No		1. Yes	6	1. Yes	2. 1-3 days/week	2. No		2. No		2. No		2	18	2	2. No	2. No	2. No	1. Yes	71	167	25.5	2	2	79	95	0.8299999833106995	133	90	2	1	13.300000190734863
1	58	2	5	3	1.	2. Married	1. No education	1. Rural	1. Farmer	1000	1	1	1	2. No				1. Yes	3. Rarely	2. No		1. Yes	2. 1-3 days/week	2. No		1. Yes	3. Rarely	2. No		2	11	1	1. Yes	2. No	2. No	1. Yes	62	168	22	1	1	73	95	0.7699999809265137	152	93	1	1	16.200000762939453
1	27	1	1	1	1.	1. Single	4. College/university and above	1. Rural	3. Government employee	9000	2	2	3	2. No				2. No		2. No		1. Yes	2. 1-3 days/week	2. No		2. No		2. No		2	6	1	1. Yes	2. No	2. No	1. Yes	69	164	26	2	2	82	98	0.8299999833106995	145	90	1	1	16.299999237060547
1	25	1	1	1	2.	1. Single	3. Secondary	2. Urban	2. Merchant	18000	2	2	3	2. No				2. No		2. No		1. Yes	2. 1-3 days/week	2. No		2. No		2. No		2	2	1	1. Yes	2. No	2. No	1. Yes	60	162	23	1	1	77	100	0.7699999809265137	136	90	2	1	13.399999618530273
1	35	1	2	2	2.	2. Married	3. Secondary	2. Urban	4. Others	2000	1	1	2	2. No				2. No		2. No		1. Yes	2. 1-3 days/week	2. No		1. Yes	3. Rarely	1. Yes	1. Daily	2	3	1	2. No	2. No	2. No	1. Yes	76	165	27.899999618530273	2	2	74	97	0.7599999904632568	146	91	1	1	14.600000381469727
1	46	2	3	2	1.	2. Married	1. No education	1. Rural	1. Farmer	1000	1	1	1	2. No				1. Yes	2. Frequently	2. No		1. Yes	3. 4-7 days/week	2. No		2. No		2. No		2	5	1	2. No	2. No	2. No	1. Yes	71	160	24	1	1	83	95	0.8700000047683716	140	87	2	1	18.5
1	34	1	2	1	1.	2. Married	4. College/university and above	2. Urban	3. Government employee	9000	2	2	3	2. No				2. No		2. No		1. Yes	2. 1-3 days/week	2. No		1. Yes	2. Frequently	1. Yes	1. Daily	2	2	1	1. Yes	2. No	2. No	1. Yes	73	165	27	2	2	75	99	0.7599999904632568	140	85	2	1	15
1	52	2	4	2	2.	4. Widowed	3. Secondary	2. Urban	4. Others	5000	1	2	3	2. No				1. Yes	1. Daily	2. No		1. Yes	2. 1-3 days/week	2. No		2. No		2. No		2	4	1	1. Yes	2. No	2. No	1. Yes	74	163	28	2	2	92	98	0.9300000071525574	162	106	1	2	18
1	39	2	3	2	1.	2. Married	2. Primary	1. Rural	1. Farmer	1500	1	2	2	1. Yes	3	1. Daily	3	1. Yes	2. Frequently	1. Yes	4	1. Yes	2. 1-3 days/week	2. No		1. Yes	2. Frequently	1. Yes	3. Rarely	2	12	2	1. Yes	2. No	2. No	1. Yes	75	167	27	2	2	78	102	0.7599999904632568	140	86	2	1	14.600000381469727
1	49	2	4	2	2.	2. Married	1. No education	1. Rural	1. Farmer	1000	1	1	1	1. Yes	1	3. Rarely		2. No		1. Yes	3	1. Yes	3. 4-7 days/week	2. No		2. No		2. No		2	6	1	1. Yes	2. No	2. No	1. Yes	62	162	24	1	1	74	97	0.7599999904632568	139	88	2	1	16
1	53	2	4	2	2.	2. Married	4. College/university and above	2. Urban	3. Government employee	12500	2	2	3	1. Yes	2	1. Daily	3	2. No		1. Yes	6	1. Yes	3. 4-7 days/week	2. No		2. No		2. No		2	4	1	1. Yes	2. No	2. No	1. Yes	72	168	26	2	2	75	96	0.7799999713897705	133	93	1	1	16.200000762939453
1	38	2	3	2	1.	2. Married	4. College/university and above	1. Rural	3. Government employee	9500	2	2	3	2. No				1. Yes	2. Frequently	2. No		1. Yes	2. 1-3 days/week	2. No		1. Yes	2. Frequently	2. No		2	9	1	1. Yes	2. No	2. No	1. Yes	78	175	25	1	2	78	98	0.7900000214576721	140	88	2	1	14.800000190734863
1	23	1	1	1	2.	1. Single	3. Secondary	2. Urban	2. Merchant	10000	2	2	3	2. No				2. No		2. No		1. Yes	3. 4-7 days/week	2. No		2. No		2. No		1	3	1	1. Yes	2. No	2. No	1. Yes	78	170	27	2	2	78	102	0.7599999904632568	142	88	1	1	13
1	22	1	1	1	1.	1. Single	3. Secondary	1. Rural	4. Others	1500	1	2	2	1. Yes	6	1. Daily	3	1. Yes	3. Rarely	1. Yes	9	1. Yes	2. 1-3 days/week	2. No		1. Yes	1. Daily	1. Yes	1. Daily	2	8	1	1. Yes	2. No	2. No	2. No	65	162	25	1	2	85	98	0.8700000047683716	138	90	2	1	14.600000381469727
2	23	1	1	1	1.	1. Single	3. Secondary	2. Urban	2. Merchant	12000	2	2	3	2. No				2. No		2. No		1. Yes	2. 1-3 days/week	2. No		1. Yes	2. Frequently	1. Yes	2. Frequently	2							67	172	23	1	1	83	102	0.8100000023841858	123	67			13
2	45	2	3	2	2.	2. Married	1. No education	1. Rural	1. Farmer	2000	1	2	2	2. No				1. Yes	1. Daily	2. No		1. Yes	2. 1-3 days/week	2. No		1. Yes	2. Frequently	2. No		2							72	164	27	2	2	71	105	0.6700000166893005	131	74			14.199999809265137
2	32	1	2	1	2.	2. Married	4. College/university and above	2. Urban	3. Government employee	9500	2	2	3	2. No				2. No		2. No		1. Yes	3. 4-7 days/week	2. No		1. Yes	3. Rarely	1. Yes	2. Frequently	2							63	173	21	1	1	74	98	0.75	134	63			12
2	23	1	1	1	1.	1. Single	2. Primary	1. Rural	1. Farmer	1400	1	2	2	2. No				2. No		2. No		1. Yes	2. 1-3 days/week	2. No		1. Yes	3. Rarely	1. Yes	1. Daily	2							63	164	23	1	1	70	96	0.7200000286102295	134	84			13
2	52	2	4	2	2.	2. Married	1. No education	1. Rural	1. Farmer	1000	1	1	1	2. No				2. No		2. No		2. No		2. No		2. No		1. Yes	2. Frequently	2							74	170	25.600000381469727	2	2	74	103	0.7200000286102295	127	76			14
2	36	2	2	2	1.	2. Married	1. No education	2. Urban	1. Farmer	12000	2	2	3	2. No				1. Yes	2. Frequently	2. No		1. Yes	3. 4-7 days/week	2. No		1. Yes	2. Frequently	1. Yes	1. Daily	2							69	164	26	2	2	78	96	0.8100000023841858	139	68			12.5
2	48	2	4	2	2.	4. Widowed	2. Primary	1. Rural	2. Merchant	2000	2	2	2	2. No				2. No		2. No		1. Yes	2. 1-3 days/week	2. No		2. No		1. Yes	1. Daily	2							66	172	22	1	1	71	96	0.7400000095367432	125	69			11.800000190734863
2	26	1	1	1	1.	1. Single	4. College/university and above	2. Urban	4. Others	3000	1	2	3	1. Yes	2	1. Daily	4	1. Yes	1. Daily	1. Yes	8	1. Yes	2. 1-3 days/week	2. No		1. Yes	1. Daily	1. Yes	2. Frequently	2							59	160	23	1	1	72	102	0.7099999785423279	132	83			14
2	39	2	3	2	2.	2. Married	4. College/university and above	2. Urban	2. Merchant	2000	2	2	2	2. No				2. No		2. No		1. Yes	2. 1-3 days/week	1. Yes	Iron	1. Yes	2. Frequently	2. No		1							74	169	25.899999618530273	2	2	88	105	0.8399999737739563	130	70			12.800000190734863
2	49	2	4	2	2.	2. Married	4. College/university and above	1. Rural	3. Government employee	2500	2	2	2	2. No				2. No		2. No		1. Yes	2. 1-3 days/week	2. No		1. Yes	3. Rarely	1. Yes	1. Daily	2							73	170	25.299999237060547	2	2	75	96	0.7599999904632568	135	78			12.800000190734863
2	27	1	1	1	1.	2. Married	4. College/university and above	2. Urban	3. Government employee	7071	2	2	3	2. No				2. No		2. No		1. Yes	2. 1-3 days/week	2. No		1. Yes	3. Rarely	1. Yes	1. Daily	2							70	167	26	2	2	89	104	0.8600000143051147	135	86			13.5
2	41	2	3	2	2.	4. Widowed	4. College/university and above	2. Urban	3. Government employee	9000	2	2	3	2. No				1. Yes	3. Rarely	2. No		2. No		2. No		1. Yes	2. Frequently	1. Yes	2. Frequently	1							64	170	22	1	1	73	102	0.7200000286102295	127	78			11.899999618530273
2	23	1	1	1	1.	1. Single	3. Secondary	1. Rural	1. Farmer	2000	1	2	2	1. Yes	2	3. Rarely		1. Yes	2. Frequently	1. Yes	6	1. Yes	2. 1-3 days/week	2. No		1. Yes	3. Rarely	1. Yes	1. Daily	2							68	163	26	2	2	82	94	0.8700000047683716	134	83			13.399999618530273
2	45	2	3	2	2.	2. Married	1. No education	1. Rural	1. Farmer	1000	1	1	1	2. No				2. No		2. No		1. Yes	3. 4-7 days/week	2. No		2. No		2. No		2							72	176	23	1	1	77	104	0.7400000095367432	125	75			12.5
2	32	1	2	1	1.	2. Married	3. Secondary	2. Urban	4. Others	2000	2	2	2	2. No				2. No		2. No		1. Yes	3. 4-7 days/week	2. No		1. Yes	2. Frequently	1. Yes	1. Daily	2							78	171	26.700000762939453	2	2	70	99	0.7099999785423279	137	85			12.800000190734863
2	25	1	1	1	1.	1. Single	3. Secondary	2. Urban	4. Others	1000	1	1	1	2. No				2. No		2. No		1. Yes	2. 1-3 days/week	2. No		1. Yes	2. Frequently	1. Yes	1. Daily	2							62	172	20.899999618530273	1	1	73	98	0.7400000095367432	120	83			11.899999618530273
2	26	1	1	1	1.	2. Married	1. No education	1. Rural	1. Farmer	2000	1	2	2	2. No				2. No		2. No		1. Yes	2. 1-3 days/week	2. No		1. Yes	2. Frequently	1. Yes	2. Frequently	2							69	165	25.299999237060547	2	2	76	100	0.7599999904632568	129	78			12.399999618530273
2	45	2	3	2	1.	2. Married	1. No education	1. Rural	1. Farmer	5000	1	2	3	2. No				2. No		2. No		1. Yes	2. 1-3 days/week	2. No		1. Yes	3. Rarely	2. No		2							76	168	26.899999618530273	2	2	77	98	0.7900000214576721	132	83			13.399999618530273
2	31	1	2	1	1.	2. Married	3. Secondary	1. Rural	2. Merchant	10000	2	2	3	2. No				1. Yes	2. Frequently	2. No		1. Yes	2. 1-3 days/week	2. No		1. Yes	1. Daily	1. Yes	2. Frequently	1							73	174	24.100000381469727	1	1	75	103	0.7300000190734863	134	68			13.300000190734863
2	25	1	1	1	1.	1. Single	3. Secondary	1. Rural	4. Others	2000	1	1	2	2. No				2. No		2. No		1. Yes	3. 4-7 days/week	2. No		1. Yes	3. Rarely	1. Yes	1. Daily	2							62	165	23	1	1	85	94	0.8999999761581421	126	74			12.899999618530273
2	38	2	3	2	1.	2. Married	3. Secondary	1. Rural	4. Others	5000	1	2	3	2. No				2. No		2. No		1. Yes	2. 1-3 days/week	2. No		1. Yes	2. Frequently	1. Yes	1. Daily	2							82	174	27	2	2	80	100	0.800000011920929	137	82			14
2	28	1	2	1	2.	2. Married	4. College/university and above	2. Urban	3. Government employee	2000	2	2	2	2. No				2. No		2. No		1. Yes	2. 1-3 days/week	2. No		1. Yes	3. Rarely	1. Yes	1. Daily	2							68	164	25.299999237060547	2	2	74	103	0.7200000286102295	126	72			13.399999618530273
2	37	2	2	2	2.	2. Married	2. Primary	2. Urban	2. Merchant	25000	2	2	3	2. No				2. No		2. No		1. Yes	3. 4-7 days/week	2. No		1. Yes	2. Frequently	1. Yes	2. Frequently	1							72	174	23.799999237060547	1	1	78	97	0.800000011920929	100	66			11.800000190734863
2	32	1	2	1	1.	2. Married	4. College/university and above	2. Urban	3. Government employee	9000	2	2	3	2. No				2. No		2. No		1. Yes	2. 1-3 days/week	2. No		1. Yes	3. Rarely	1. Yes	1. Daily	2							80	175	26.100000381469727	2	2	86	98	0.8799999952316284	130	70			14.300000190734863
2	45	2	3	2	1.	2. Married	3. Secondary	1. Rural	1. Farmer	2000	1	2	2	2. No				1. Yes	2. Frequently	2. No		1. Yes	2. 1-3 days/week	2. No		2. No		1. Yes	2. Frequently	2							78	172	26.399999618530273	2	2	70	94	0.7400000095367432	134	87			14.199999809265137
2	22	1	1	1	1.	1. Single	3. Secondary	2. Urban	4. Others	1000	1	1	1	2. No				2. No		2. No		1. Yes	2. 1-3 days/week	2. No		1. Yes	3. Rarely	1. Yes	2. Frequently	1							60	167	22	1	1	71	95	0.75	128	68			12
2	25	1	1	1	1.	1. Single	4. College/university and above	2. Urban	4. Others	800	1	1	1	1. Yes	1	1. Daily	3	1. Yes	2. Frequently	1. Yes	6	1. Yes	2. 1-3 days/week	2. No		1. Yes	2. Frequently	1. Yes	1. Daily	2							74	174	24	1	1	68	94	0.7200000286102295	118	75			12.5
2	44	2	3	2	2.	3. Divorced	4. College/university and above	2. Urban	3. Government employee	12000	2	2	3	2. No				1. Yes	2. Frequently	2. No		1. Yes	2. 1-3 days/week	2. No		1. Yes	2. Frequently	2. No		2							72	170	24.899999618530273	1	1	86	96	0.8899999856948853	138	67			14
2	38	2	3	2	2.	4. Widowed	3. Secondary	2. Urban	2. Merchant	20000	2	2	3	2. No				2. No		2. No		1. Yes	3. 4-7 days/week	2. No		1. Yes	1. Daily	2. No		1							66	165	24	1	1	78	105	0.7400000095367432	125	84			14.699999809265137
2	21	1	1	1	1.	1. Single	3. Secondary	2. Urban	4. Others	1500	1	2	2	2. No				1. Yes	2. Frequently	2. No		1. Yes	2. 1-3 days/week	2. No		2. No		2. No		1							62	174	20.5	1	1	70	100	0.699999988079071	140	90			14.600000381469727
2	24	1	1	1	1.	1. Single	1. No education	1. Rural	1. Farmer	3500	1	2	3	2. No				1. Yes	1. Daily	2. No		1. Yes	2. 1-3 days/week	2. No		1. Yes	2. Frequently	1. Yes	1. Daily	2							75	174	24.799999237060547	1	1	86	97	0.8899999856948853	130	73			12.699999809265137
2	32	1	2	1	2.	2. Married	3. Secondary	2. Urban	2. Merchant	10000	2	2	3	2. No				2. No		2. No		1. Yes	3. 4-7 days/week	2. No		1. Yes	2. Frequently	1. Yes	2. Frequently	1							58	170	20	1	1	74	97	0.7599999904632568	129	85			13
2	47	2	3	2	1.	2. Married	1. No education	1. Rural	1. Farmer	2000	1	2	2	2. No				1. Yes	1. Daily	2. No		1. Yes	1. Not at all	1. Yes	Iron	1. Yes	3. Rarely	1. Yes	1. Daily	1							83	172	27.700000762939453	2	2	89	99	0.8899999856948853	135	67			13.100000381469727
2	27	1	1	1	2.	2. Married	2. Primary	2. Urban	4. Others	2000	1	2	2	2. No				2. No		2. No		1. Yes	2. 1-3 days/week	2. No		1. Yes	3. Rarely	1. Yes	1. Daily	2							62	167	22.200000762939453	1	1	70	102	0.6899999976158142	125	85			14.300000190734863
2	34	1	2	1	1.	2. Married	4. College/university and above	2. Urban	3. Government employee	8000	2	2	3	2. No				2. No		2. No		1. Yes	3. 4-7 days/week	2. No		2. No		1. Yes	2. Frequently	2							75	168	26.600000381469727	2	2	88	102	0.8600000143051147	135	82			14.100000381469727
2	25	1	1	1	1.	1. Single	4. College/university and above	1. Rural	4. Others	1000	1	1	1	2. No				2. No		2. No		1. Yes	2. 1-3 days/week	2. No		1. Yes	2. Frequently	1. Yes	1. Daily	2							73	172	24.700000762939453	1	1	86	96	0.8899999856948853	129	88			14.199999809265137
2	35	1	2	2	2.	2. Married	3. Secondary	2. Urban	2. Merchant	8000	2	2	3	2. No				2. No		2. No		1. Yes	2. 1-3 days/week	2. No		1. Yes	2. Frequently	1. Yes	1. Daily	1							68	168	24	1	1	77	99	0.7799999713897705	136	79			13.399999618530273
2	50	2	4	2	2.	4. Widowed	1. No education	1. Rural	1. Farmer	1000	1	1	1	2. No				1. Yes	1. Daily	2. No		1. Yes	2. 1-3 days/week	2. No		1. Yes	3. Rarely	2. No		2							60	162	22.799999237060547	1	1	75	96	0.7799999713897705	129	80			12.899999618530273
2	30	1	2	1	1.	2. Married	1. No education	1. Rural	1. Farmer	2000	1	2	2	2. No				1. Yes	2. Frequently	2. No		1. Yes	2. 1-3 days/week	2. No		2. No		1. Yes	2. Frequently	2							84	177	26.799999237060547	2	2	73	98	0.75	132	76			13.600000381469727
2	52	2	4	2	2.	2. Married	4. College/university and above	2. Urban	3. Government employee	12000	2	2	3	2. No				2. No		2. No		1. Yes	3. 4-7 days/week	2. No		1. Yes	2. Frequently	2. No		1							69	167	24.700000762939453	1	1	85	106	0.800000011920929	128	78			14.399999618530273
2	30	1	2	1	2.	2. Married	3. Secondary	1. Rural	4. Others	1000	1	1	1	2. No				2. No		2. No		1. Yes	2. 1-3 days/week	2. No		2. No		1. Yes	1. Daily	2							56	164	21	1	1	70	97	0.7200000286102295	134	85			13
2	25	1	1	1	1.	1. Single	4. College/university and above	2. Urban	3. Government employee	7000	2	2	3	2. No				1. Yes	3. Rarely	2. No		1. Yes	2. 1-3 days/week	2. No		1. Yes	2. Frequently	1. Yes	1. Daily	1							80	176	25.799999237060547	2	2	84	102	0.8199999928474426	127	67			12.699999809265137
2	34	1	2	1	1.	2. Married	2. Primary	2. Urban	2. Merchant	10000	2	2	3	2. No				2. No		2. No		1. Yes	2. 1-3 days/week	2. No		1. Yes	2. Frequently	1. Yes	1. Daily	2							70	172	24	1	1	87	98	0.8899999856948853	138	88			14.300000190734863
2	36	2	2	2	2.	2. Married	1. No education	1. Rural	1. Farmer	2000	1	2	2	2. No				2. No		2. No		1. Yes	3. 4-7 days/week	2. No		1. Yes	3. Rarely	1. Yes	1. Daily	2							72	175	23.5	1	1	78	104	0.75	123	82			14
2	40	2	3	2	2.	4. Widowed	1. No education	1. Rural	1. Farmer	1000	1	1	1	2. No				2. No		2. No		1. Yes	2. 1-3 days/week	2. No		1. Yes	3. Rarely	1. Yes	1. Daily	1							72	165	26.399999618530273	2	2	74	105	0.699999988079071	120	84			12
2	37	2	2	2	1.	2. Married	4. College/university and above	1. Rural	3. Government employee	9000	2	2	3	2. No				2. No		2. No		1. Yes	2. 1-3 days/week	2. No		1. Yes	2. Frequently	1. Yes	2. Frequently	2							68	162	25.899999618530273	2	2	72	94	0.7699999809265137	123	68			11.899999618530273
2	28	1	2	1	1.	1. Single	4. College/university and above	2. Urban	4. Others	1000	1	1	1	1. Yes	2	1. Daily	4	1. Yes	1. Daily	1. Yes	6	1. Yes	2. 1-3 days/week	2. No		1. Yes	2. Frequently	1. Yes	2. Frequently	2							82	178	26	2	2	88	98	0.8899999856948853	118	68			12
2	23	1	1	1	2.	1. Single	3. Secondary	2. Urban	4. Others	2000	1	2	2	2. No				2. No		2. No		1. Yes	3. 4-7 days/week	2. No		1. Yes	2. Frequently	2. No		2							60	160	23.399999618530273	1	1	70	98	0.7099999785423279	125	75			14
2	55	2	4	2	2.	3. Divorced	4. College/university and above	2. Urban	3. Government employee	12500	2	2	3	2. No				1. Yes	2. Frequently	2. No		1. Yes	2. 1-3 days/week	2. No		1. Yes	2. Frequently	1. Yes	2. Frequently	2							81	174	26.799999237060547	2	2	80	97	0.8199999928474426	133	87			14.5
2	42	2	3	2	1.	2. Married	3. Secondary	2. Urban	2. Merchant	25000	2	2	3	2. No				2. No		1. Yes	4	1. Yes	2. 1-3 days/week	2. No		1. Yes	2. Frequently	1. Yes	1. Daily	1							66	170	24.200000762939453	1	1	69	94	0.7300000190734863	115	68			12
2	52	2	4	2	1.	2. Married	1. No education	1. Rural	1. Farmer	1000	1	1	1	2. No				2. No		2. No		1. Yes	2. 1-3 days/week	2. No		2. No		2. No		2							68	165	25	1	2	68	94	0.7200000286102295	124	75			13
2	28	1	2	1	1.	1. Single	4. College/university and above	2. Urban	3. Government employee	2500	1	2	2	2. No				2. No		2. No		1. Yes	3. 4-7 days/week	2. No		1. Yes	3. Rarely	1. Yes	1. Daily	2							74	170	25.600000381469727	2	2	70	98	0.7099999785423279	128	68			12.699999809265137
2	48	2	4	2	2.	2. Married	1. No education	1. Rural	2. Merchant	5000	1	2	3	2. No				2. No		2. No		1. Yes	2. 1-3 days/week	2. No		1. Yes	2. Frequently	2. No		2							72	168	25.5	2	2	67	97	0.6899999976158142	118	80			12
2	52	2	4	2	1.	2. Married	4. College/university and above	2. Urban	4. Others	1000	1	2	1	2. No				2. No		2. No		1. Yes	2. 1-3 days/week	2. No		1. Yes	2. Frequently	2. No		2							70	172	23.700000762939453	1	1	84	102	0.8199999928474426	130	70			12
2	39	2	3	2	1.	2. Married	3. Secondary	2. Urban	2. Merchant	13000	2	2	3	2. No				1. Yes	2. Frequently	2. No		1. Yes	3. 4-7 days/week	2. No		1. Yes	2. Frequently	1. Yes	1. Daily	1							72	172	24.299999237060547	1	1	80	104	0.7699999809265137	123	68			11.5
2	22	1	1	1	1.	1. Single	3. Secondary	1. Rural	4. Others	2500	1	1	2	2. No				2. No		2. No		1. Yes	2. 1-3 days/week	2. No		1. Yes	3. Rarely	1. Yes	1. Daily	2							68	167	24.399999618530273	1	1	75	98	0.7699999809265137	117	85			14.199999809265137
2	25	1	1	1	1.	1. Single	3. Secondary	2. Urban	2. Merchant	8000	2	2	3	2. No				2. No		2. No		1. Yes	2. 1-3 days/week	2. No		1. Yes	3. Rarely	1. Yes	1. Daily	2							62	165	22.799999237060547	1	1	67	98	0.6800000071525574	125	69			12
2	34	1	2	1	2.	2. Married	4. College/university and above	2. Urban	3. Government employee	2000	2	2	2	2. No				2. No		2. No		1. Yes	2. 1-3 days/week	2. No		1. Yes	2. Frequently	2. No		1							62	168	21.899999618530273	1	1	70	103	0.6800000071525574	131	68			14
2	23	1	1	1	1.	1. Single	1. No education	1. Rural	1. Farmer	500	1	1	1	2. No				2. No		2. No		1. Yes	3. 4-7 days/week	2. No		1. Yes	3. Rarely	1. Yes	2. Frequently	2							64	176	20.700000762939453	1	1	68	99	0.6899999976158142	122	82			12
2	32	1	1	1	2.	2. Married	2. Primary	2. Urban	2. Merchant	12000	2	2	3	2. No				2. No		2. No		1. Yes	2. 1-3 days/week	2. No		1. Yes	2. Frequently	1. Yes	1. Daily	2							75	167	26.899999618530273	2	2	72	102	0.7099999785423279	139	89			13.5
2	41	2	3	2	2.	2. Married	1. No education	1. Rural	1. Farmer	1000	1	1	1	2. No				1. Yes	2. Frequently	2. No		1. Yes	2. 1-3 days/week	2. No		2. No		2. No		2							62	170	21.5	1	1	68	104	0.6499999761581421	123	75			12
2	24	1	1	1	1.	1. Single	4. College/university and above	2. Urban	4. Others	1000	1	1	1	1. Yes	1	2. Frequently		2. No		1. Yes	4	1. Yes	2. 1-3 days/week	2. No		1. Yes	2. Frequently	1. Yes	1. Daily	2							78	167	25.799999237060547	2	2	73	95	0.7699999809265137	116	75			14.199999809265137
2	33	1	2	1	1.	2. Married	2. Primary	2. Urban	2. Merchant	9000	2	2	3	2. No				2. No		2. No		1. Yes	2. 1-3 days/week	2. No		1. Yes	2. Frequently	1. Yes	1. Daily	2							65	170	22.5	1	1	85	102	0.8299999833106995	121	64			12
2	32	1	2	1	2.	2. Married	3. Secondary	2. Urban	4. Others	2500	1	1	2	2. No				2. No		2. No		1. Yes	2. 1-3 days/week	2. No		1. Yes	2. Frequently	1. Yes	1. Daily	1							72	172	24.299999237060547	1	1	78	99	0.7900000214576721	122	72			13.5
2	45	2	3	2	1.	2. Married	1. No education	1. Rural	4. Others	1000	2	1	1	2. No				1. Yes	1. Daily	2. No		1. Yes	2. 1-3 days/week	2. No		1. Yes	3. Rarely	2. No		2							82	175	26.700000762939453	2	2	72	98	0.7300000190734863	135	75			12.600000381469727
2	24	1	1	1	1.	1. Single	4. College/university and above	1. Rural	4. Others	2000	1	1	2	2. No				2. No		2. No		1. Yes	2. 1-3 days/week	2. No		1. Yes	2. Frequently	1. Yes	1. Daily	2							66	176	21	1	1	70	101	0.6899999976158142	130	80			12.600000381469727
2	33	1	2	1	1.	1. Single	4. College/university and above	2. Urban	3. Government employee	6000	1	2	3	2. No				1. Yes	1. Daily	1. Yes	12	1. Yes	2. 1-3 days/week	2. No		1. Yes	2. Frequently	1. Yes	2. Frequently	2							75	165	28	2	2	77	98	0.7799999713897705	115	72			11.899999618530273
2	22	1	1	1	2.	1. Single	3. Secondary	2. Urban	4. Others	1000	1	1	1	2. No				2. No		2. No		1. Yes	3. 4-7 days/week	2. No		1. Yes	2. Frequently	1. Yes	1. Daily	2							70	164	26	2	2	71	101	0.699999988079071	120	86			11.399999618530273
2	38	2	3	2	1.	2. Married	1. No education	1. Rural	1. Farmer	1000	1	1	1	2. No				1. Yes	2. Frequently	2. No		1. Yes	3. 4-7 days/week	2. No		1. Yes	3. Rarely	1. Yes	1. Daily	1							82	178	25.899999618530273	2	2	78	96	0.8100000023841858	138	84			14.5
2	26	1	1	1	2.	2. Married	3. Secondary	2. Urban	2. Merchant	20000	2	2	3	2. No				2. No		2. No		1. Yes	2. 1-3 days/week	2. No		1. Yes	2. Frequently	1. Yes	1. Daily	2							68	164	25.200000762939453	2	2	72	104	0.6899999976158142	129	78			12.600000381469727
[truncated: 16 more columns]
